# Supplementary material for: Integrated Genomic and Functional Characterization of Palmitoylation in Clear Cell Renal Cell Carcinoma
Source: Hum Mutat. 2025 Nov 29;2025:4647115. doi: 10.1155/humu/4647115 (PMC12681404; doi:10.1155/humu/4647115)
Supplement: Supporting Information 3 — Table S1: List of palmitoylation-related genes. [file 4647115.f3.xls]

Palmitoylation related genes
ZDHHC1
ZDHHC2
ZDHHC3
ZDHHC4
ZDHHC5
ZDHHC6
ZDHHC7
ZDHHC8
ZDHHC9
ZDHHC10
ZDHHC11
ZDHHC11B
ZDHHC12
ZDHHC13
ZDHHC14
ZDHHC15
ZDHHC16
ZDHHC17
ZDHHC18
ZDHHC19
ZDHHC20
ZDHHC21
ZDHHC22
ZDHHC23
ZDHHC24
